# Supplementary material for: Three-Dimensional Microfluidic Tri-Culture Model of the Bone Marrow Microenvironment for Study of Acute Lymphoblastic Leukemia
Source: PLoS One. 2015 Oct 21;10(10):e0140506. doi: 10.1371/journal.pone.0140506 (PMC4619215; doi:10.1371/journal.pone.0140506)
Supplement: S1 Data — (XLSX) [file pone.0140506.s001.xlsx]

## Sheet: Summary
			% Viability	SEM
2-D	Tumor	-	0.846634	0.05
		+	0.457364	0.05
	LTCC	-	0.894347	0.03
		+	0.538357	0.06
3-D Static	Tumor	-	0.844394	0.02
		+	0.611006	0.04
	LTCC	-	0.880407	0.05
		+	0.724832	0.05
3-D Dynamic	Tumor	-	0.921127	0.03
		+	0.550769	0.17
	LTCC	-	0.853972	0.06
		+	0.763218	0.105
2-D	Tumor	+	0.457364	0.05
2-D	LTCC	+	0.538357	0.06
3-D Static	Tumor	+	0.611006	0.04
3-D Static	LTCC	+	0.724832	0.05
3-D Dynamic	Tumor	+	0.550769	0.17
3-D Dynamic	LTCC	+	0.763218	0.105

## Sheet: Raw Data
2-D Static																3-D Static																3-D Dynamic
Tumor alone								Tri-culture								Tumor alone								Tri-culture								Tumor alone								Tri-culture
no Ara-C	dead	viable	viability	Ara-C	dead	viable	viability	no Ara-C	dead	viable	viability	Ara-C	dead	viable	viability	no Ara-C	dead	viable	viability	Ara-C	dead	viable	viability	no Ara-C	dead	viable	viability	Ara-C	dead	viable	viability	no Ara-C	dead	viable	viability	Ara-C	dead	viable	viability	no Ara-C	dead	viable	viability	Ara-C	dead	viable	viability
AnnexinV stain-SUP-MA-2D-st	10.8	71.1	0.868132	AnnexinV stain-SUP-MA-2D+MTX-st	43	24.4	0.362018	AnnexinV stain-SUP-LTCC-2D-st	5.3	47.7	0.9	AnnexinV stain-2-4-14-SUP-HOB LTCC MTX annexin	20.3	21.5	0.514354	blob_untreat_TUMOR_40X	5	8	0.615385	blob_tumor_arac	4	3	0.428571	blob_mix_untreated	0	15	1	blob_mix_arac	41	85	0.674603	chip_tumor_untreated	0	46	1	chip_treated_tumor_40x	4	20	0.833333	chip_mix_untreated_40x	1	7	0.875	chip_mix_arac	20	68	0.772727
AnnexinV stain-2-4-14-SUP-2D annexin	19	62.5	0.766871	AnnexinV stain-2-4-14-SUP-2D MTX annexin	18	19.5	0.52	AnnexinV stain-2-10-14-SUP-HOB LTCC annexin	7.9	72.6	0.901863	AnnexinV stain-2-10-14-SUP-2D MTX annexin	13.9	21.8	0.610644	blob_untreat_tumor_40X1	5	88	0.946237	blob_tumor_arac_1	8	10	0.555556	blob_mix_untreated_1	0	16	1	blob_mix_arac_1	10	75	0.882353	chip_tumor_untreated_1	0	25	1	chip_treated_tumor_40x1	0	1	1	chip_mix_untreated_40x_1	6	85	0.934066	chip_mix_arac_1	26	45	0.633803
AnnexinV stain-2-10-14-SUP-2D annexin	6.6	62.8	0.904899	AnnexinV stain-SUP-LTCC-2D+MTX	48.8	46.9	0.490073	AnnexinV stain-2-10-14-SUP-HOB LTCC	10.1	74.9	0.881176	AnnexinV stain-SUP-LTCC-2D+MTX-unst	48.8	46.9	0.490073	blob_tumor_untreated	0	6	1	blob_tumor_arac_2	3	11	0.785714	blob_mix_untreated_2	0	6	1	blob_mix_arac	0	15	1	chip_tumor_untreated_2	4	30	0.882353	chip_tumor_arac_40x	8	1	0.111111	chip_mix_untreated_40x_2	13	51	0.796875	chip_mix_arac_3	42	99	0.702128
																blob_tumor_untreated_1	9	17	0.653846	blob_tumor_arac_3	8	11	0.578947	blob_mix_untreated_3	0	8	1	blob_mix_arac__3	0	18	1	chip_tumor_untreated_3	10	51	0.836066	chip_tumor_arac_40x_1	4	2	0.333333	chip_mix_untreated_40x_3	4	41	0.911111	chip_mix_arac	0	19	1
																blob_tumor_untreated_2	10	31	0.756098	blob_tumor_arac_4	3	12	0.8	blob_mix_untreated_4	0	25	1	blob_mix_arac_1	3	15	0.833333	chip_tumor_untreated_4	10	39	0.795918	chip_tumor_arac	25	26	0.509804	chip_mix_untreated_40x_11	10	55	0.846154	chip_mix_arac_1	1	25	0.961538
																blob_tumor_untreated_3	0	8	1	blob_treated_tumor_40x	66	23	0.258427	blob_untreat_mix_40X_1	26	41	0.61194	blob_mix_arac_2	9	18	0.666667	chip_tumor_untreated	1	4	0.8	chip_tumor_arac_1	38	28	0.424242	chip_mix_untreated	0	45	1	chip_mix_arac_2	0	11	1
																blob_tumor_untreated_4	1	7	0.875	blob_treated_tumor_40x_1	23	27	0.54	blob_untreat_mix_40X_2	4	49	0.924528	blob_mix_arac_5	0	38	1	chip_tumor_untreated_2	0	12	1	chip_tumor_arac_2	25	9	0.264706	chip_mix_untreated_1	0	85	1	chip_mix_arac_4	0	16	1
																blob_tumor_untreated	12	73	0.858824	blob_treated_tumor_40x_2	5	57	0.919355	blob_mix_untreated	2	29	0.935484	blob_treated_mix_40x_2	91	125	0.578704	chip_tumor_untreated_3	1	11	0.916667	chip_tumor_arac_3	20	18	0.473684	chip_mix_untreatd_2	0	10	1	chip_mix_arac_21	0	15	1
																blob_tumor_untreated_1	9	54	0.857143	blob_treated_tumor_40x_3	52	67	0.563025	blob_mix_untreated_1	3	37	0.925	blob_treated_mix_40x_3	44	102	0.69863	chip_tumor_untreated_4	0	26	1	chip_tumor_arac	0	19	1	chip_mix_untreated_3	0	13	1	chip_mix_ara-c_40x	6	10	0.625
																blob_tumor_untreated_2	4	20	0.833333	blob_tumor_arac	7	24	0.774194	blob_mix_untreated_2	3	29	0.90625	blob_treated_mix_40x	7	49	0.875	chip_tumor_untreated_5	0	13	1	chip_tumor_arac_1	2	15	0.882353	chip_mix_untreated_5	0	9	1	chip_mix_ara-c_40x_1	4	11	0.733333
																blob_tumor_untreated_3	10	29	0.74359	blob_tumor_arac_2	3	19	0.863636	blob_mix_untreated_3	5	45	0.9					c2hip_tumor_untreated_	0	10	1	chip_tumor_arac_2	8	10	0.555556	chip_mix_untreated	34	62	0.645833	chip_mix_ara-c_40x_2	4	13	0.764706
																blob_tumor_untreated_4	3	28	0.903226	blob_tumor_arac_3	15	28	0.651163	blob_mix_untreated_4	4	46	0.92					chip_tumor_untreated_40x	1	8	0.888889	chip_tumor_arac_3	11	11	0.5	chip_mix_untreated_1	21	40	0.655738
																				blob_tumor_arac_41	8	30	0.789474									chip_tumor_untreated_40x_1	0	9	1	chip_tumor_arac_4	1	19	0.95	chip_mix_untreated_2	17	56	0.767123
																																chip_tumor_untreated_40x_2	0	7	1					chip_mix_untreated_3	5	39	0.886364
																																chip_tumor_untreated_40x_3	0	6	1					chip_mix_untreated_4	13	101	0.885965
																																chip_tumor_untreated_40x_4	0	6	1					chip_mix_untreated_5	1	32	0.969697
																																chip_tumor_untreated_40x_11	0	10	1
																																chip_tumor_untreated_40x_31	0	6	1
																																chip_tumor_untreated_40x1	1	8	0.888889
					0.844394
